# Supplementary material for: Allometric scaling of biomass with nitrogen and phosphorus above- and below-ground in herbaceous plants varies along water-salinity gradients
Source: AoB Plants. 2021 Jun 9;13(4):plab030. doi: 10.1093/aobpla/plab030 (PMC8500215; doi:10.1093/aobpla/plab030)
Supplement: plab030_suppl_Supplementary_Data [file plab030_suppl_supplementary_data.xlsx]

## Sheet: Sheet1
quadrat	water(%)	salinity(g/kg)	N:P			Suaeda prostrate	soil(N)	above(N)	below(N)		soil(P)	above(P)	below(P)
1	22.9656	6.89295	0.670421				0.110979	1.88961	0.973232		0.190275	0.599162	0.668986
2	16.1079	4.79711	0.509081				0.110979	1.8332	1.07065		0.209582	0.620864	0.576358
3	22.4616	6.86751	0.580452				0.124851	1.77679	0.914782		0.159571	0.502918	0.473437
4	11.8861	7.60534	0.660747				0.0826609	2.23464	1.06169		0.172722	0.457917	0.389246
5	13.9728	5.21691	0.505817				0.0826609	2.01117	0.945915		0.192122	0.540156	0.262258
6	12.1687	4.82891	0.489924				0.0826609	2.31844	1.21847		0.146312	0.528941	0.254897
7	7.60204	3.84619	0.67266				0.0825959	1.55849	0.954545		0.119486	0.567184	0.925555
8	12.8358	2.88255	0.887195				0.110128	1.4	0.433386		0.146863	0.650432	0.828128
9	6.69884	3.12425	0.74881				0.0963618	1.63774	1.37147		0.105333	1.3402	0.7114
10	4.91857	2.46911	0.57593				0.0830532	2.1875	0.538462		0.101001	0.544386	0.642376
11	5.21935	2.33871	0.994542				0.110738	2.32422	1.16484		0.172946	0.540851	0.694684
12	6.74035	2.61222	0.821781				0.069211	2.16016	0.747253		0.0726373	0.621272	0.613928
13	4.32039	2.39278	0.77042				0.069972	1.46115	0.747253		0.132854	1.01028	0.681069
14	4.62536	2.97478	0.693378				0.0979608	1.59644	0.761708		0.142558	1.04105	0.753679
15	5.2041	2.35779	0.499678				0.0839664	1.37998	0.761708		0.119915	1.10895	0.532171
16	6.60535	3.68399	0.795548				0.0557658	1.50623	0.838485		0.166125	0.480054	0.580051
17	4.38409	1.2733	0.462153				0.0697072	1.53265	1.13215		0.158731	0.520721	0.556523
18	3.24632	1.08566	0.818875				0.0697072	1.53265	0.826534		0.159655	0.532214	0.58729
19	5.66523	2.28783	0.656381				0.0839664	1.72908	1.32441		0.163809	0.991817	0.482898
20	3.70186	1.0793	0.832889				0.0839664	1.7012	0.626626		0.149002	0.946099	0.786613
21	3.39724	1.28284	0.565721				0.0839664	1.25498	0.63915		0.11152	1.0478	0.506192
22	2.34289	0.936185	0.655122				0.0836154	1.66139	0.747546		0.164244	0.860619	0.749378
23	1.77121	0.589529	0.51075				0.0975513	1.63449	0.825874		0.164244	0.764274	0.793513
24	2.26828	0.812152	0.582214				0.0836154	1.69036	0.762007		0.0889366	0.809667	0.676739
25	2.1	1.29556	0.543999				0.0551724	2.03937	1.06462		0.0605268	0.384481	0.693902
26	1.6479	0.500479	0.591747				0.0551724	2.00709	1.06462		0.109414	0.784636	0.448453
27	1.05795	0.338282	0.597853				0.0551724	1.49055	0.855004		0.103361	0.902654	0.386629
28	1.94694	0.611791	0.451042				0.0688705	0.992908	0.86248		0.0519965	0.64592	0.495191
29	1.49463	0.513201	0.401679				0.0688705	1.01158	0.878745		0.102837	0.612701	0.427242
30	0.887975	0.246053	0.448714				0.0688705	1.01158	0.943806		0.110001	0.700362	0.384425
							0.0554236	1.33307	0.84998		0.0760963	0.410496	0.335739
							0.0415677	1.31092	0.689686		0.0809388	0.356795	0.295377
							0.0554236	1.35693	0.837865		0.0929297	0.389562	0.248594
							0.0555335	0.837655	0.561136		0.0490223	0.266233	0.289918
							0.0833003	0.822497	0.549569		0.111752	0.30827	0.184169
							0.0555335	0.962482	0.623424		0.128016	0.320414	0.370715
							0.0823045	1.10454	0.427192		0.0509214	0.677171	0.465851
							0.0823045	1.12493	0.418385		0.0699012	0.359372	0.345544
							0.0685871	0.782643	0.396369		0.0851776	0.591254	0.557212
							0.0826609	1.11023	0.222999		0.0100522	0.145271	0.154689
							0.0688841	1.0912	0.341103		0.0687287	0.0934547	0.417301
							0.0688841	1.13073	0.577312		0.0481569	0.228548	0.157387
							0.0831519	1.60411	0.629032		0.00324689	0.601731	0.470386
							0.0692932	1.57803	0.61953		0.0524624	0.276722	0.383951
							0.0692932	1.16081	0.503309		0.130806	0.315723	0.382132
							0.0831025	1.08592	0.697509		0.019215	0.254314	0.0642927
							0.0692521	1.10605	0.683986		0.0664424	0.225435	0.0892954
							0.0831025	1.10605	1.28915		0.0583397	0.300891	0.0988202
							0.0977654	0.948963	0.659836		0.0296534	0.408062	0.358966
							0.0837989	0.768617	0.616803		0.0415615	0.30628	0.399278
							0.0837989	1.03914	0.673077		0.0630427	0.464089	0.387761
							0.0276954	0.704334	0.790748		0.00107311	0.139573	0.17007
							0.041543	0.704334	0.775686		0.0279736	0.117821	0.0718071
							0.041543	0.819466	0.778488		0.075598	0.202108	0.107081
							0.0557769	1.07527	0.803749		0.031855	0.562996	0.554268
							0.0557769	1.09512	0.894649		0.0658026	0.311177	0.370427
							0.0418327	0.761905	0.738723		0.0678952	0.647536	0.297713
							0.0556439	1.04558	0.752314		0.00981447	0.526506	0.281457
							0.0556439	1.02758	0.678823		0.0490724	0.462823	0.296986
							0.0695548	1.06496	0.789059		0.0397253	0.717555	0.657058
							0.0698324	1.29682	0.966283		0.0390088	0.134875	0.159782
							0.0698324	1.27507	0.908251		0.084519	0.162227	0.079891
							0.0698324	1.27912	0.949702		0.0724449	0.332	0.455193
							0.0554675	1.12109	0.721516		0.0643181	0.362266	0.687869
							0.0693344	1.10195	0.69007		0.0696585	0.385136	0.570587
							0.0554675	1.0541	0.651033		0.0529405	0.368669	0.37884
							0.0696102	0.632677	0.72313		0.0539013	0.235187	0.134307
							0.0696102	0.632677	0.72313		0.0827107	0.266847	0.0551459
							0.0696102	0.735419	0.798899		0.100833	0.228855	0.53278
							0.097863	1.01579	0.513841		0.0784975	0.435808	0.996797
							0.0699021	0.815789	0.466113		0.110315	0.35481	0.639436
							0.0838826	1.01579	0.474068		0.102418	0.451656	0.39651
							0.0688841	0.916021	0.507015		0.0529326	0.504671	0.485625
							0.0826609	1.11621	0.515337		0.108857	0.450945	0.548843
							0.0551073	1.11621	0.505112		0.115761	0.417477	0.376431
							0.0827423	1.182	0.876095		0.0488679	0.375864	0.350262
							0.0827423	0.970131	0.843692		0.0932934	0.361874	0.148019
							0.0689519	1.28793	0.894291		0.0953977	0.299385	0.304831
